# Supplementary material for: Inter- and intratumoral proteomics and glycosaminoglycan characterization of ALK rearranged lung adenocarcinoma tissues: a pilot study
Source: Sci Rep. 2023 Apr 17;13:6268. doi: 10.1038/s41598-023-33435-1 (PMC10110559; doi:10.1038/s41598-023-33435-1)
Supplement: Supplementary file 1 — Supplementary Information 1. [file 41598_2023_33435_MOESM1_ESM.xlsx]

## Sheet: CS_pathology
p-values calculated for CS disaccharides
	N vs P	N vs S	N vs T	P vs S	P vs T	S vs T
D0a0 disaccharide ratio	0.904762	0.945055	0.0571429	0.859141	0.785714	0.468531
D0a4 disaccharide ratio	0.904762	0.839161	0.114286	0.953047	0.571429	0.468531
D0a6 disaccharide ratio	0.730159	0.839161	0.114286	0.678655	0.785714	0.160839
D0a10 disaccharide ratio	0.555556	0.539461	0.628571	0.594073	0.571429	0.937063
total amount of CS disacharides	0.904762	0.453546	0.0571429	0.594073	0.785714	0.160839
average rate of CS sulfation	0.904762	0.945055	0.0571429	0.859141	0.785714	0.468531
6S/4S ratio	0.730159	0.635365	0.857143	0.30969	1	0.468531

## Sheet: CS_mucin_content
p-values calculated for CS disaccharides
	M2 vs M3
D0a0 disaccharide ratio	1
D0a4 disaccharide ratio	0.730159
D0a6 disaccharide ratio	1
D0a10 disaccharide ratio	0.412698
total amount of CS disacharides	0.904762
average rate of CS sulfation	1
6S/4S ratio	0.730159

## Sheet: CS_stroma_content
p-values calculated for CS disaccharides
	S1 vs S2	S1 vs S3	S2 vs S3
D0a0 disaccharide ratio	0.150794	0.267677	0.0732323
D0a4 disaccharide ratio	0.0952381	0.343434	0.0732323
D0a6 disaccharide ratio	0.0952381	0.530303	0.106061
D0a10 disaccharide ratio	0.0555556	0.343434	0.267677
total amount of CS disacharides	0.0952381	0.030303	0.638889
average rate of CS sulfation	0.150794	0.267677	0.0732323
6S/4S ratio	0.547619	1	0.343434

## Sheet: HS_pathology
p-values calculated for HS disaccharides
	N vs P	N vs S	N vs T	P vs S	P vs T	S vs T
D0A0 disaccharide ratio	0.412698	0.23976	1	0.767899	0.571429	0.216783
D2A0+D0A6 disaccharide ratio	0.412698	0.187812	0.857143	0.953047	0.571429	0.216783
D0S0 disaccharide ratio	0.555556	0.187812	0.857143	0.953047	0.785714	0.160839
D2A6 disaccharide ratio	0.190476	0.373626	1	0.43956	0.25	1
D2S0+D0S6 disaccharide ratio	0.555556	0.035964	0.4	0.767899	0.785714	0.468531
D2S6 disaccharide ratio	0.412698	0.187812	0.857143	0.859141	0.571429	0.692308
total amount of HS disaccharides	0.730159	0.945055	0.228571	0.953047	0.785714	0.111888
average rate of CS sulfation	0.412698	0.23976	1	0.678655	0.571429	0.286713
N/O ratio of monosulfated disaccharide building blocks	0.555556	0.23976	0.857143	0.767899	0.571429	0.286713
N/O ratio of disulfated disaccharide building blocks	0.190476	0.0759241	0.228571	0.767899	0.571429	0.468531
overall N/O ratio	0.412698	0.105894	0.857143	0.859141	0.571429	0.216783

## Sheet: HS_mucin_content
p-values calculated for HS disaccharides
	M2 vs M3
D0A0 disaccharide ratio	0.412698
D2A0+D0A6 disaccharide ratio	0.412698
D0S0 disaccharide ratio	0.730159
D2A6 disaccharide ratio	0.0634921
D2S0+D0S6 disaccharide ratio	0.904762
D2S6 disaccharide ratio	0.190476
total amount of HS disaccharides	0.730159
average rate of CS sulfation	0.412698
N/O ratio of monosulfated disaccharide building blocks	0.555556
N/O ratio of disulfated disaccharide building blocks	0.555556
overall N/O ratio	0.555556

## Sheet: HS_stroma_content
p-values calculated for HS disaccharides
	S1 vs S2	S1 vs S3	S2 vs S3
D0A0 disaccharide ratio	0.150794	0.14899	0.106061
D2A0+D0A6 disaccharide ratio	0.150794	0.14899	0.106061
D0S0 disaccharide ratio	0.150794	0.0479798	0.267677
D2A6 disaccharide ratio	0.309524	0.638889	0.343434
D2S0+D0S6 disaccharide ratio	0.309524	0.20202	0.343434
D2S6 disaccharide ratio	0.309524	0.638889	0.755051
total amount of HS disaccharides	0.150794	0.14899	0.20202
average rate of CS sulfation	0.0952381	0.20202	0.14899
N/O ratio of monosulfated disaccharide building blocks	0.150794	0.106061	0.267677
N/O ratio of disulfated disaccharide building blocks	0.150794	0.267677	0.431818
overall N/O ratio	0.150794	0.14899	0.20202
